# Supplementary material for: Elevated Plasma Bioactive Adrenomedullin and Mortality in Cardiogenic Shock: Results from the OptimaCC Trial
Source: J Clin Med. 2021 Sep 29;10(19):4512. doi: 10.3390/jcm10194512 (PMC8509471; doi:10.3390/jcm10194512)
Supplement: Supplementary file 1 [file jcm-10-04512-s001.zip]

Archive with 1 entries (1 files):
- jcm-1359502-supplementary.pdf
